# Supplementary material for: Overlapping cytokines in H. pylori infection and gastric cancer: A tandem meta-analysis
Source: Front Immunol. 2023 Mar 15;14:1125658. doi: 10.3389/fimmu.2023.1125658 (PMC10050690; doi:10.3389/fimmu.2023.1125658)
Supplement: Supplementary file 2 [file Table_1.xlsx]

## Sheet: Table S1
Supplementary Table S1. The countries or areas divided by global regions
Continent	Country or Region
Africa	Egypt
	African refugee
East Asia	China
	Japan
	Korea
	Taiwan
Europe(except Russia)	Germany
	Italy
	Poland
	Sweden
	UK
	France
	Kosovo
Russia	Russia
Middle East	Iran
	Iraq
	Oman
	Turkey
	Israel
Northern American	USA
	Colombia
	Mexico
	Cuba
Southeast Asia	Thailand
	Indonesia
Southern Asia	India
Australia	Australia

## Sheet: Table S2
Supplementary Table S2. The summary of Helicobacter pylori studies
	HP: Helicobacter pylori; ELISA: Enzyme linked immunosorbent assay; CIN: chronic idiopatic neutropenia; GD, Grave’s disease; HT, Hashimoto’s thyroiditis; AT, aspecific thyroiditis.
title	author	year	target	sample	patients' country or region	study design	infection identificate	Cases	Controls	study diease	measure methods	company
An Insight into the Relationships between Hepcidin, Anemia, Infections and Inflammatory Cytokines in Pediatric Refugees: A Cross-Sectional Study	Cherian S etc	2008	IL-1B,IL-6,TNFa,IFNr	serum	Africa	cohort	monoclonal fecal antigen immunoassay techniques (MFAT)	148 HP positive childeren	33 HP negative children	iron deficiency anemia	High Sensitivity Human Cytokine LINCOplex kit	Millipore, Missouri, USA
Anemia and Iron Deficiency Related to Inflammation, Helicobacter pylori Infection and Adiposity in Reproductive-age Cuban Women	G. M. Pita-Rodriguez etc	2017	IL-6	serum	Cuba	cohort	13C-urea breath test	45 HP positive women	51 HP negative women	HP infection	ELISA	USCN Life Science Inc., USA
Association between Helicobacter Pylori Infection and Chronic Idiopathic Neutropenia	L. Wang etc	2013	IL-6.IL-8,IL-10	serum	China	case-control	13C-urea breath test	68 HP positive in CIN group, 21 HP positive in Non-CIN group	10 HP negative in CIN group, 19 HP negative in Non-CIN group	chronic idiopathic neutropenia	ELISA	Diaclone Company, France
Association of Helicobacter pylori infection with inflammatory cytokine expression in patients with gallbladder cancer	R.R. Mishra etc	2013	IL-1B,TNF-a,IFN-r,IL-5	serum	India	case-control	PCR	18 HP positive in GBC group	36 HP negative in GBC group	gallbladder cancer	ELISA	eBiosciences ELISA Kit
Association of Inflammation and Cytotoxin-Associated Gene A Positive Strains of Helicobacter Pylori in Cardiac Syndrome X	Y. Rasmi etc	2012	IL-6,TNF-a	serum	Iran	case-control	Glob anti-HP/IgG Elisa	57 HP positive in CSX group, 24 HP positive in control group	3 HP negative in CSX group, 36 HP negative in control group	Cardiac Syndrome X	ELISA	Bender MedSystems Inc.
Chronic Chlamydia pneumoniae infection may promote coronary artery disease in humans through enhancing secretion of interleukin-4	R. Clancy etc	2006	IL-4, IFN-γ	serum	Australia	case-control	anti-HP Elisa	38 HP positive in CAD patients	101 HP negative in CAD patients	coronary artery disease	ELISA	Life Technology
Circulating concentration of interleukin-37 in Helicobacter pylori-infected patients with peptic ulcer: Its association with IL-37 related gene polymorphisms and bacterial virulence factor CagA	E Davarpanah etc	2020	IL-37	serum	Iran	case-control	rapid urease test and HP-specific IgG	100 HP-infected peptic ulcer patients, 100 HP-infected asymptomatic subjects	100 HP negative control HEALTY CONTROLS?	peptic ulcer	ELISA	Invitrogen, USA
CIRCULATING CYTOKINES AND GASTRIN LEVELS IN ASYMPTOMATIC SUBJECTS INFECTED BY HELICOBACTER PYLORI (H. PYLORI)	F Russo etc	2001	IL-8,IL-10,TNFa,IFNr	serum	Italy	case-control	13C-urea breath test	30 HP-positive group	15 HP negative group HEALTHY CONTROLS?	asymtomatic subjects, HP infection	ELISA	Research and Diagnostic Systems, Minneapolis, MN
Circulating interleukin-27 levels in Helicobacter pylori-infected patients with gastric or duodenal ulcers, independent of the bacterial cytotoxin-associated gene A virulence factor	A Jafarzadeh etc	2011	IL-27	serum	Iran	case-control	rapid urease test and HP-specific IgG	31 HP positive in gastric ulcer group, 96 HP positive in duodenal ulcer group, 60 HP positive in asymptomatic group	30 HP negative healthy controls	gastric or duodenal ulcers	ELISA	R&D Systems, Minneapolis, MN, USA
Circulating levels of interleukin (IL)-12 and IL-13 in Helicobacter pylori-infected patients, and their associations with bacterial CagA and VacA virulence factors	E Eskandari-Nasab etc	2013	IL-12p70,IL-13	serum	Iran	case-control	rapid urease test and HP-specific IgG	67 HP positive in duodenal ulcer group, 48 HP positive in asymptomatic group	26 HP negative healthy controls	duodenal ulcers	ELISA	BL, Hamburg, Germany
Comparison of IL-6, IL-8 Concentrations in H. pylori- and non-H. pylori-associated Gastritis	GA Siregar etc	2014	IL-6, IL-8	serum	Indonesia	cohort	13C-urea breath test	33 HP positive gastritis patients	47 HP negative gastritis patients	gastritis	ELISA	R&D System
Correlation of Helicobacter Pylori Infection With IL-8 and Recurrence of Abdominal Pain: Our Experience from an Endemic Area	AA Mohamed etc	2016	IL-8	serum	Egypt	cohort	anti-HP Elisa	26 HP positive children with abdominal pain	54 HP negative children with abdominal pain	abdominal pain	Quantikine Human CXCL8/IL-8 Immunoassay	R&D Systems,
Cross-sectional study: CagA-positive Helicobacter pylori infection, acute coronary artery disease and systemic levels of B-type natriuretic peptide	N Figura etc	2014	IL-6, TNF-a	serum	Italy	cohort	anti-HP Elisa	41 HP positive CAD patient	62 HP negative CAD patient	acute coronary artery disease	ELISA	Shionora BNP
Decreased circulating interleukin-33 concentration in Helicobacter pylori-infected patients with peptic ulcer: Evaluation of its association with a cytokine gene polymorphism, gender of patients and bacterial virulence factor CagA	A Bassagh etc	2019	IL-33	serum	Iran	case-control	rapid urease test and HP-specific IgG	100 HP positive PU patients, 100 HP positive AS carriers ASYMPTOMATIC SUBJECTS?	100 HP negative control HEALTHY CONTROLS?	peptic ulcer	ELISA	R&D System
Diminished circulating concentration of interleukin-35 in Helicobacter pylori-infected patients with peptic ulcer: Its association with FOXP3 gene polymorphism, bacterial virulence factor CagA, and gender of patients	A Bassagh etc	2018	IL-35	serum	Iran	case-control	rapid urease test and HP-specific IgG	100 HP positive PU patients, 100 HP positive AS carriers ASYMPTOMATIC SUBJECTS?	100 HP negative control HEALTHY CONTROLS?	peptic ulcer	ELISA	Bioassay Technology, China
Effect of H. pylori Infection on Cytokine Profiles and Oxidative Balance in Subjects with Chronic Alcohol Ingestion	B Qu etc	2015	IL-10,TNFa	serum	China	cohort	13C-urea breath test	59 HP positive people with Chronic alcohol ingestion	53 HP negative people with Chronic alcohol ingestion	alcohol consumtion	ELISA	Shanghai Enzyme-linked Immune Co. Ltd,
Elevated gaseous luminal nitric oxide and circulating IL-8 as features of Helicobacter pylori-induced gastric inflammation	HK Saaed etc	2021	IL-1a,IL-1b,IL-2,IL-4,IL-5,IL-6,IL-7,IL-8,IL-10,IL-12p70,IL-12/IL-23p40,IL-13,IL-15,IL-16,IL-17A,TNF-a,TNF-b	serum	Sweden	cohort	culture, immunoblot, and histopathology	11 HP positive dyspepsia or upper gastrointestinal symptoms	65 HP negative dyspepsia or upper gastrointestinal symptoms	dyspepsia and upper gastrointestinal symptoms	human cytokine 39-plex ELISA kit	Meso Scale Diagnostics, Rockville
Endothelial Dysfunction Is Reversible in Helicobacter Pylori-Positive Subjects	A Blum etc	2011	IL-6	serum	Israel	case-control	13C-urea breath test	31 HP positive patients with dyspepsia	11 HP negative patients with dyspepsia	dyspepsia	ELISA	R&D Systems Inc.
Evaluation of Serum Interleukin-18 levels in Helicobacter Pylori-infected Peptic Ulcer Patients and its Association with Bacterial CagA Virulence Factor	A Jafarzadeh etc	2006	IL-18	serum	Iran	case-control	anti-HP Elisa	30 HP positive PU patients, 30 HP positive AS carriers ASYMPTOMATIC SUBJECTS?	20 HP negative healthy controls	peptic ulcer	ELISA	Bender Medsystems
Evolution of correlation between Helicobacter pylori infection and autoimmune liver disease	X. Peng etc	2017	IFN-r,IL-6,IL-10,TNF-a	serum	China	cohort	13C-urea breath test	37 HP positive patients with AILD	23 HP negative patients with AILD	autoimmune liver disease	ELISA	Abcam
Helicobacter pylori Infection and Autoimmune Thyroid Diseases: The Role of Virulent Strains	N Figura etc	2019	IL-1b,IL-6,TNFa	serum	Italy	case-control	anti-HP Elisa	26 HP positive patients with GD, 49 HP positive patients with HT, 15 HP positive patients with AT, 40 HP positive control	13 HP negative patients with GD, 27 HP negative patients with HT, 29 HP negative patients with AT, 96 HP negative control	GD, HT, AT	ELISA	Bender MedSystems
Helicobacter Pylori Infection and Vascular Complications in Patients with Type 2 Diabetes Mellitus	M El Hadidy etc	2009	TNF α; IL-6; IL-1B	serum	Egypt	cohort	anti-HP Elisa	23 HP positive patients with T2D	37 HP negative patients with T2D	Type 2 Diabetes Mellitus	ELISA	Stanbio laboratories
Helicobacter pylori infection associated with type 2 diabetic nephropathy in patients with dyspeptic symptoms	F Zhou etc	2015	IL-8,TNFa	serum	China	case-control	rapid urease test and HP-specific IgG	45 HP positive Diabetic nephropathy patients with microalbuminuria, 34 HP positive Diabetic nephropathy patients with macroalbuminuria	27 HP negative Diabetic nephropathy patients with microalbuminuria, 19 HP negetive Diabetic nephropathy patients with macroalbuminuria	Type 2 Diabetes Mellitus	ELISA	R&D Systems
Helicobacter pylori L-form and patients with chronic gastritis	KX Wang etc	2004	IL-2,IL-6,IL-8	serum	China	cohort	Gram staining and immunohistochemistry staining	226 HP positive patients with chronic gastritis	202 HP negative patients with chronic gastritis	chronic gastritis	ELISA	NON mentioned
IL-10, TNF-α and IFN-γ Levels in Serum and Stomach Mucosa of Helicobacter Pylori-Infected Patients	H Abdollahi etc	2011	IFN-r,TNF-a,IL-10	serum	Iran	case-control	anti-HP Elisa	39 HP positive patients	41 HP negative patients HEALTHY CONTROLS?	HP infection	ELISA	Bender MedSystems
Immunophenotype of peripheral blood natural killer cells and IL-10 serum levels in relation to Helicobacter pylori status	K Rudnicka	2013	IL-10	serum	Poland	case-control	13C-urea breath test	10 HP positive patients	10 HP negative patients HEALTY CONTROLS?	HP infection	ELISA	Diaclone-Gen Probe,
Impact of chronic Helicobacter pylori infection on Alzheimer’s disease: preliminary results	C Roubaud-Baudron etc	2012	IL-6,IL-8,IL-1B,TNF-a	serum	France	cohort	anti-HP Elisa	20 HP positive AD patients	33 HP negative AD patients	Alzheimer's disease	ELISA	Aushon BioSystems
Increased Serum Interleukin-10 Could lead to Allergic Disease Development in Helicobacter pylori Infected Adult	SK Abbas	2019	IL-4,IL-10	serum	Iraq	case-control	anti-HP Elisa	70 HP positive patients	20 HP negative healthy controls	HP infection	ELISA	Peprotech
Influence of Helicobacter pylori on platelets after bone marrow transplantation from unrelated donors	T Wakae etc	2003	IL-6	serum	Japan	case-control	serum antibody tests	8 HP positive patients undergoing BMT	7 HP negative patients undegoing BMT	bone marrow transplantation	ELISA	Endogen
Interleukin-6 Expression in Serum, Gastric Juice and Gastric Mucosa of Helicobacter pylori Positive Gastric Cancer Patients	Y Chen etc	2019	IL-6	serum/biopsy/gastric juice	China	case-control	biopsy staining	77 HP positive gastric cancer patients, 45 HP positive precancerous lesions patients, 6 HP positive control	13 HP negative gastric cancer patients, 9 HP negative precancerous lesions group, 27 HP negative control	gastric cancer	ELISA	Beijing Biotechnology Co.
Interleukin-6, Tumor Necrosis Factor-α, and High-sensitivity C-reactive Protein in Diabetic Patients with Helicobacter pylori in Kosovo	Begolli-Stavileci G etc	2020	IL-6,TNF-a	serum	Kosovo	case-control	anti-HP Elisa	50 HP positive patients with diabetes T2D?	30 HP negative healthy control	Type 2 Diabetes Mellitus	ELISA	IBL International GmbH
L-forms of H. pylori	KX Wang etc	2004	IL-2,IL-6,IL-8	serum	China	cohort	Gram staining and immunohistochemistry staining	216 HP positive patients with chronic gastritis	212 HP negative patients with chronic gastritis	chronic gastritis	ELISA	NON mentioned
Probiotics-Containing Yogurts Suppress Helicobacter pylori Load and Modify Immune Response and Intestinal Microbiota in the Helicobacter pylori-Infected Children	YJ Yang etc	2012	IL-6,IL-10,TNF-a	serum	Taiwan	case-control	rapid urease test and HP-specific IgG	35 HP positive children	28 HP negative children	HP infection	ELISA	eBioscience
Rate Of Helicobacter pylori Antigen Detection In Relation To Laboratory Criteria Among Adult Patients With Acute Gastroenteritis.	K. I Mohammed	2021	ÌL-8	serum	Iraq	cohort	qualitative Immunochromatographic assay	35 HP positive patients with acute gastroenteritis	83 HP negative patients with acute gastroenteritis	acute gastroenteritis	ELISA	cusabio Biotech
Serum Cytokine Signature That Discriminates Helicobacter pylori Positive and Negative Juvenile Gastroduodenitis	S Khaiboullina	2016	IL-1b,IL-2,IL-4,IL-6,IL-8,IL-10,IL-16,CCL1,CCL2,CCL3,CCL7,CCL8,CCL11,CCL13,CCL15,CCL17,CCL19,CCL20,CCL21,CCL22,CCL23,CCL24,CCL25,CCL26,CCL27,CXCL1,CXCL2,CXCL5,CXCL6,CXCL9,CXCL10,CXCL11,CXCL12,CXCL13,CXCL16,INF-r,TNF-a	serum	Russia	case-control	13C-urea breath test	30 HP positive patients with gastritis or duodenitis	32 HP negative patients with gastritis or duodenitis	gastritis or duodenitis	Bio-Plex Pro Human Chemokine Panel	Bio-Rad, Hercules
Serum IL-10, MMP-7, MMP-9 Levels in Helicobacter pylori Infection and Correlation with Degree of Gastritis	G. Siregar	2016	IL-10	serum	Indonesia	cohort	13C-urea breath test	28 HP positive patients with gastritis	42 HP negative patients with gastritis	gastritis or duodenitis	ELISA	R&D System
Serum levels of tumor necrosis factor-a, interleukin-6 and interleukin-8 are not increased in dyspeptic patients with Helicobacter pylori-associated gastritis	T. Bayraktaroglu	2004	IL-6,IL-8,TNF-a	serum	Turkey	case-control	Giemsa staining	32 HP positive patients with gastritis	12 HP negative paitents with gastritis	gastritis	ELISA	DPC, Los Angeles,
Serum TNF-α, IL-8, VEGF Levels in Helicobacter pylori Infection and Their Association with Degree of Gastritis	G. A Siregar	2015	IL-8,TNF-a	serum	Indonesia	cohort	13C-urea breath test	33 HP positive patients with gastritis	47 HP negative patients with gastritis	gastritis	ELISA	R&D System
The influence of persistent pathogens on circulating levels of inflammatory markers: a cross-sectional analysis from the Multi-Ethnic Study of Atherosclerosis	A. Nazmi etc	2010	IL-6	serum	USA	cohort	anti-HP Elisa	454 HP positive patients with Atherosclerosis	531 HP negative patients with Atherosclerosis	Atherosclerosis	ELISA	R&D System
The role of Serum Interleukin-4 and Interleukin-6 in Helicobacter pylori-infected patients	K. H. Rasool etc	2022	IL-4,IL-6	serum	Iraq	case-control	13C-urea breath test	40 HP positive patients	25 HP negative healthy controls	HP infection	ELISA	Ray Biotech Company
Concentrations of gastric mucosal cytokines in children with food allergy and Helicobacter pylori infection	E. Maciorkowska etc	2005	TNF-α, IL-2, IL-4, IL-8,IFN-γ	biopsy	Poland	case-control	anti-HP Elisa	18 HP positive children with dyspeptic symptoms, 15 HP positive children with food allergy	15 HP negative children with dyspeptic symptoms, 48 HP negative children with food allergy	dyspeptic symptoms	ELISA	Endogen
Enhanced production of leptin in gastric fundic mucosa with Helicobacter pylori infection	Y Nishi etc	2005	IL-1β, IL-6 , IL -8	biopsy	Japan	case-control	rapid urease test and HP-specific IgG	95 HP positive patients	40 HP negative patients HEALTHY CONTROLS?	HP infection	ELISA	R&D System
Increased cytokine production by gastric mucosa in patients with Helicobacter pylori infection	M Katagiri etc	1997	IL-1β, IL-6, IL-8, TNF-α	biopsy	Japan	case-control	HE staining, culture of H. pylori, and the rapid urease test	63 HP positive patients with GU or NUD	33 HP negative patients with GU or NUD	gastric ulcer (GU) or nonulcer dyspepsia (NUD)	ELISA	R&D System
Increased mucosal inflammatory cytokines in children with Helicobacter pylori-associated gastritis	N Kütükçüler etc	1997	IL-1β,IL-6,TNF-a	biopsy	Turkey	case-control	histologic assessment	18 HP positive patients with gastritis	12 HP negative patients with gastritis	gastritis	ELISA	Amersham, Pelikine Compact
Induction of various cytokines and development of severe mucosal inflammation by cagA gene positive Helicobacter pylori strains	Y Yamaoka etc	1997	IL-1β, IL-6, IL-8,TNF-a	biopsy	Japan	case-control	Giemsa staining and PCR	141 HP positive patients with severe mucosal inflammation	44 HP negative patients with severe mucosal inflammation	mucosal inflammation	ELISA	R&D Systems, BioSource International
[Levels and mRNA expression of interleukin-8 in gastric and duodenal mucosa of children Infected with Helicobacter pylori]	J Chen etc	2003	IL-8	biopsy	China	Case-control	Warshing-Starry staining and 13C-urea breath test	10 HP positive children with chronic gastritis	17 HP negative children with chronic gastritis	chronic gastritis	ELISA	BioSource Europe S.A
Proinflammatory cytokine expression in gastric tissue from children with Helicobacter pylori-associated gastritis	E Guiraldes etc	2001	IL-1β, IL-6, IL-8, TNF-α	biopsy	Chile	case-control	histologic assessment and 13C-urea breath test	50 HP positive patients with gastritis	29 HP negative patients with gastritis	gastritis	ELISA	R&D System
Regulation of IL-18 in Helicobacter pylori infection	K. Yamauchi	2008	IL-18	Biopsy	Colombia	case-control	serology, histology, rapid urease test, and culture	124 HP positive patients with nonulcer dyspepsia	20 HP negative patients with nonulcer dyspepsia	non-ulcer dyspepsia	ELISA	Medical & Biological Laboratories
Relationship between interleukin-8 levels and myeloperoxidase activity in human gastric mucosa	Y. Sasayama	2008	IL-8	Biopsy	Japan	case-control	histological examination and 13C-urea breath test	12 HP positive patients	11 HP negative patients HEALTHY CONTROLS?	HP infection	ELISA	Torey

## Sheet: Table S3
Supplementary Table S3. The risk of bias of Helicobacter pylori studies
		Scale case-control studies			Scale cohort studies
study	study design	Selection	Comparability	Exposure	Selection	Comparability	Outcome
Cherian S etc_2008	cohort				***	*	**
G. M. Pita-Rodriguez etc_2017	cohort				***	*	*
L. Wang etc_2013	case-control	***	*	**
R.R. Mishra etc_2013	case-control	***	*	**
Y. Rasmi etc_2012	case-control	**	*	**
R. Clancy etc_2006	case-control	**	*	**
E Davarpanah etc_2020	case-control	***	*	**
F Russo etc_2001	case-control	**	*	**
A Jafarzadeh etc_2011	case-control	**	*	**
E Eskandari-Nasab etc_2013	case-control	**	*	**
GA Siregar etc_2014	cohort				**	*	**
AA Mohamed etc_2016	cohort				**	*	**
N Figura etc_2014	cohort				**	*	**
A Bassagh etc_2019	case-control	**	*	**
A Bassagh etc_2018	case-control	**	*	**
B Qu etc_2015	cohort				***	**	**
HK Saaed etc_2021	cohort				***	**	**
A Blum etc_2011	case-control	**	*	**
A Jafarzadeh etc_2006	case-control	***	*	**
X. Peng etc_2017	cohort				**	*	**
N Figura etc_2019	case-control	**	*	**
M El Hadidy etc_2009	cohort				**	*	**
F Zhou etc_2015	case-control	**	*	**
KX Wang etc_2004	cohort				*	*	**
H Abdollahi etc_2011	case-control	*	*	**
K Rudnicka_2013	case-control	**	*	**
C Roubaud-Baudron etc_2012	cohort				**	*	**
SK Abbas_2019	case-control	*	*	**
T Wakae etc_2003	case-control	*	*	**
Y Chen etc_2019	case-control	*	*	**
Begolli-Stavileci G etc_2020	case-control	**	*	**
KX Wang etc_2004	cohort				*	*	**
YJ Yang etc_2012	case-control	*	*	**
K. I Mohammed_2021	cohort				***	**	**
S Khaiboullina_2016	case-control	*	*	**
G. Siregar_2016	cohort				***	**	**
T. Bayraktaroglu_2004	case-control	*	*	**
G. A Siregar_2015	cohort				***	**	**
A. Nazmi etc_2010	cohort				**	*	**
K. H. Rasool etc_2022	case-control	**	*	**
E. Maciorkowska etc_2005	case-control	**	*	**
Y Nishi etc_2005	case-control	***	*	**
M Katagiri etc_1997	case-control	**	*	**
N Kütükçüler etc_1997	case-control	**	*	**
Y Yamaoka etc_1997	case-control	*	*	**
J Chen etc_2003	Case-control	*	*	**
E Guiraldes etc_2001	case-control	**	*	**
K. Yamauchi_2008	case-control	**	*	**
Y. Sasayama_2008	case-control	**	*	**

## Sheet: Table S4
Supplementary Table S4. Standardized mean differences (SMD) of cytokine levels in serum upon H. pylori infection
		SMD results					Heterogeneity
cytokine	studies (n)	HP positive patients (n)	HP negative patients (n)	SMD	95%CI	p value	I2	p value
IL-1β	6	286	177	0.1	[-0.39; 0.59]	0.6815	0.79	0.0002
IL-2	4	483	331	-3.99	[-8.86; 0.87]	0.1073	0.996	< 0.0001
IL-4	5	257	195	1.84	[-0.63; 4.31]	0.1445	0.98	< 0.0001
IL-6	22	2091	1620	1.93	[0.63; 3.23]	0.0036	0.982	< 0.0001
IL-8	12	809	660	21.33	[-5.94; 48.60]	0.1253	0.989	< 0.0001
IL-10	11	491	320	0.78	[-0.93; 2.48]	0.3731	0.96	< 0.0001
IFN-r	6	224	235	0.98	[0.02; 1.89]	0.0451	0.92	< 0.0001
TNF-a	15	732	657	0.88	[0.48; 1.29]	< 0.0001	0.88	< 0.0001
IL-5	2	95	55	0.73	[-0.48;1.95]	0.2374	0.891	0.0024
IL-12p70	2	125	45	0.32	[-0.30;0.95]	0.3103	0.69	0.0734
IL-13	2	125	45	-0.03	[-0.38;0.32]	0.8679	0	0.5186
IL-16	2	109	49	0.24	[-0.12;0.59]	0.1904	0	0.9763
IL-1α	1	77	19	-0.02	[-0.52;0.48]	0.9342	NON	NON
IL-7	1	77	19	0.6	[0.09;1.11]	0.0209	NON	NON
IL-15	1	77	19	-0.1	[-0.61;0.40]	0.6882	NON	NON
IL-17A	1	77	19	0.16	[-0.35;0.66]	0.5408	NON	NON
IL-18	1	60	40	1.5	[0.74;2.26]	0.0001	NON	NON
IL-27	1	187	30	4.5	[1.52;7.48]	0.0031	NON	NON
IL-33	1	200	100	-0.07	[-3.38;3.24]	0.9678	NON	NON
IL-35	1	200	100	-0.25	[-21.60;21.10]	0.9817	NON	NON
IL-37	1	200	100	21.01	[1.04;41.11]	0.0392	NON	NON
IL-12/IL-23p40	1	77	19	-0.11	[-0.61;0.39]	0.6627	NON	NON
CCL-1	1	32	30	0.01	[-0.49;0.50]	0.9843	NON	NON
CCL-2	1	32	30	0.19	[-0.31;0.69]	0.4479	NON	NON
CCL-3	1	32	30	0.33	[-0.83;0.17]	0.1974	NON	NON
CCL-7	1	32	30	0	[-0.50;0.50]	0.9949	NON	NON
CCL-8	1	32	30	0.03	[-0.47;0.53]	0.9024	NON	NON
CCL-11	1	32	30	0.04	[-0.46;0.54]	0.8673	NON	NON
CCL-13	1	32	30	-0.2	[-0.70;0.30]	0.4245	NON	NON
CCL-15	1	32	30	-0.14	[-0.64;0.36]	0.5827	NON	NON
CCL-17	1	32	30	0.3	[-0.21;0.80]	0.2479	NON	NON
CCL-19	1	32	30	6.43	[5.16;7.70]	< 0.0001	NON	NON
CCL-20	1	32	30	0.11	[-0.38;0.61]	0.6541	NON	NON
CXCL-10	1	155	30	-2.53	[-3.00;-2.06]	< 0.0001	NON	NON
CXCL-12	1	102	100	4.21	[-3.33;11.74]	0.2736	NON	NON
TNF-β	1	77	19	-0.28	[-0.78;0.23]	0.28	NON	NON

## Sheet: Table S5
Supplementary Table S5. Sensitivity analysis of standardized mean differences (SMD) of cytokine levels in biopsies upon H. pylori infection
All manuscripts reporting on H. pylori presence using anti-H. pylori IgG levels alone were excluded.
		SMD					heterogeneity
cytokines	studies (n)	HP positive patients (n)	HP negative patients (n)	SMD	95%CI	P	I2	p value
IL-6	9	657	447	0.68	[0.13; 1.23]	0.0159	92.1%	< 0.0001
IL-8	7	360	279	30.72	[-11.25; 72.68]	0.1514	96.5%	<0.0001
IL-10	8	345	236	-0.23	[-1.13; 0.68]	0.6221	90.9%	<0.0001
TNF-α	6	313	210	0.71	[0.29; 1.13]	0.0008	77.6%	0.0002

## Sheet: Table S6
Supplementary Table S6. The summary of gastric cancer studies
title	author	year	country	study design	target	sample	total number	GC+ number	GC- number	measure method	company
Predictive value of preoperative serum CCL2, CCL18, and VEGF for the patients with gastric cancer	J. Wu etc	2013	China	cohort	CCL2, CCL18	serum	80	60	20	ELSA	Genzyme Corporation, USA
Elevated circulating monocyte chemoattractant protein 1 (MCP-1/CCL-2) level may be an unfavorable predictive factor to platinum- and taxane-based combination chemotherapy in patients with gastric cancer	F. Tas etc	2016	Turkey	case-control	CCL2	serum	108	30	78	ELISA	Diaclone SAS F-25020 Besançon Cedex, France
A targeted proteomics approach reveals a serum protein signature as diagnostic biomarker for resectable gastric cancer	Q. Shen etc	2019	Sweden	case-control	IL-7,CCL20	Serum	150	100	50	multiplex PEA	Olink Proteomics™, Sweden
Serum chemokine ligand 5 (CCL5/RANTES) level might be utilized as a predictive marker of tumor behavior and disease prognosis in patients with gastric adenocarcinoma	A. R. Sima etc	2014	USA	case-control	CCL5	Serum	168	74	96	ELISA	Bender Med. System, Austria
Serum ENA78/CXCL5, SDF-1/CXCL12, and their combinations as potential biomarkers for prediction of the presence and distant metastasis of primary gastric cancer	J.B Lim etc	2015	Korea	case-control	CXCL5,CXCL12	serum	100	50	50	MILLIPLEX MAP Human Cytokine/Chemokine	Millipore, Billerica, MA, USA
Distribution of circulating follicular helper T cells and expression of interleukin‑21 and chemokine C‑X‑C ligand 13 in gastric cancer	X. Meng etc	2018	China	case-control	IL-21,CXCL13	Serum	80	50	30	ELISA	4A Biotec Co., Ltd, Beijing, China/Westang Bio-TECH Co., Ltd, Shanghai, China
Serum CXCL13 and PECAM-1 can be used as diagnostic and prognostic markers in elderly patients with gastric cancer	Y. Li etc	2021	China	case-control	CXCL13	Serum	158	98	60	ELISA	Shanghai Fanke Biotech Co., Ltd., China,
Serum CXCL8 and Its Specific Receptor (CXCR2) in Gastric Cancer	E. Pawluczuk etc	2021	Poland	case-control	CXCL8	Serum	98	64	34	ELISA	R&D Systems, Abingdon, UK
Changes in interferon levels in peripheral blood of patients with gastric cancer and its clinical significance	Y. Zheng etc	2013	China	case-control	IFN-α,IFN-β,IFN-γ,IFN-λ1,IFN-λ2/3	Serum	72	47	25	ELISA	BioSwamp co., USA; DAKEWE co. China; Biolegend co., USA
Circulating blood levels of IL-6, IFN-γ, and IL-10 as potential diagnostic biomarkers in gastric cancer: a controlled study	Norma Sánchez-Zauco etc	2017	Mexico	case-control	IL-6, IFN-γ, IL-10	Serum	225	139	86	ELISA/MILLIPLEX MAP Human Cytokine/Chemokine	BD™OptEIA; BD Biosciences, Rockville,USA/Millipore, Billerica, MA, USA MD
Circulating cytokines and gastric cancer risk	M. Epplein etc	2013	China	cohort	IL-1β, IL-2, IL-4, IL-6, IL-8, IL-10, TNF-α, IFN-γ	Serum	538	180	358	multiplex PEA	Olink Proteomics™, Sweden
Clinical significance of serum interferon-γ and signal transducer and activator of transcription 1 in patients with gastric carcinoma	J. M. Yuan etc	2009	China	case-control	IFN-γ	Serum	82	42	40	ELISA	ADL co. USA
Clinical significance of serum type III interferons in patients with gastric cancer	H. Zhao	2019	China	case-control	IFN-a, IFN-b, IFN-c, IFN-k	Serum	109	84	25	LEGENDplex bead-based immunoassays	BioLegend
Correlation of serum levels of IL-4, IFN-γ and TNF-α with clinicopathologic features in patients with gastric cancer	F. M. Wang	2017	China	case-control	IL-4、TNF-α、IFN-γ	Serum	100	50	50	ELSA	neobioscience, Shenzhen
Diagnostic value of combined detection of multiple serum cytokines for gastric adenocarcinoma	Qi Y	2020	China	case-control	IL-1B,IL-2,IL-4,IL-6,IL-8,IL-10,IL-12p70,IL-15,IL-17A,TNF-a,TNF-b,IFN-r	Serum	166	81	85	Aimplex 17-plex Premixed Multiplex	QuantoBio co.
Elevated myeloid-derived suppressor cells in pancreatic, esophageal and gastric cancer are an independent prognostic factor and are associated with significant elevation of the Th2 cytokine interleukin-13	R. F. Gabitass etc	2011	UK	case-control	IL-2, IL-4, IL-5, IL-6, IL-10, IL-12 (p70), IL-13, IL-17,, IFN-γ, TNF-α	Serum	57	24	33	Bio-Plex human cytokine assay	Bio-Rad, UK
Preliminary analysis of single-nucleotide polymorphisms in IL-10, IL-4, and IL-4Ralpha genes and profile of circulating cytokines in patients with gastric Cancer	D. M. Cardenas ETC	2018	Colombia	case-control	IL-10,IFN-r,TNF-a,IL-4	Serum	47	17	30	ELISA	Affymetrix eBioscience, ThermoFisher Scientific
Assessment of IL-10 and IL-33 in gastric tumor patients at Babylon province	S. A. Kadhum	2018	Iraq	case-control	IL-10,IL-33	Serum	70	46	24	ELISA	Ray Bio, USA, Company
Association between pro-(IL-8) and anti-inflammatory (IL-10) cytokine variants and their serum levels and H. pylori-related gastric carcinogenesis in northern India	S. Kumar etc	2015	India	case-control	IL-8, IL-10	Serum	450	200	250	ELISA	BD biosciences, USA
Association of Foxp3 rs3761548 polymorphism with cytokines concentration in gastric adenocarcinoma patients	R. Ezzeddini etc	2021	Iran	case-control	IL-35, TGF-β, IL-10	Serum	310	150	166	ELISA	eBioscience, USA
Effect of peripheral blood T-lymphocyte subpopulation test on gastric cancer monitoring and prognostic evaluation	T. Lv etc	2017	China	case-control	IL-2, IL-10	Serum	126	93	33	ELISA	Beijing Equation Biotech Co., Ltd
Relationship between serum inflammatory cytokines and lifestyle factors in gastric cancer	X. Sun etc	2019	China	case-control	IFN-γ, IL-1β, IL-2, IL-4, IL-6, IL-8, IL-10, IL-12p70, IL-13, TNF-α, IL-1α, IL-5, IL-7, IL-12/23 p40, IL-15, IL-16, IL-17α, TNF-β	Serum	240	142	98	Meso Scale Discovery	MSD, Gaithersburg, MD, USA
Serum interleukin-6 and -10 levels in patients with gastric cancer	M. Ikeguchi	2009	Japan	case-control	IL-6,IL-10	Serum	99	90	9	ELISA	(Quantikine; R&D Systems, Minneapolis, MN, USA
Transforming growth factor-β, interleukin-10, and serological markers in EBV-associated gastric carcinoma	D. Pachnia etc	2017	Poland	case-control	TGF-β, IL-10	Serum	100	50	50	ELISA
Role of the IL-11/STAT3 signaling pathway in human chronic atrophic gastritis and gastric cancer	D. Q. Wang etc	2016	China	case-control	IL-11	Serum	90	30	60
Accumulation of T‑helper 22 cells, interleukin‑22 and myeloid‑derived suppressor cells promotes gastric cancer progression in elderly patients	Xuehua Chen etc	2018	China	case-control	IL-22, IL-6, TNF-α	Serum	71	39	32	ELISA	MultiSciences Co., Ltd., Zhejiang, China
Serum interleukin-12 levels in patients with gastric cancer	S. Murakami	2004	Japan	case-control	IL-12	Serum	163	127	35	ELISA	BioSource,International, Camarillo, CA, USA
The association of interleukin-16 polymorphisms with IL-16 serum levels and risk of colorectal and gastric cancer	L. B. Gao etc	2009	China	case-control	IL-16	Serum	116	55	61	ELISA	USCNLIFE, Missouri City, TX
Clinical relevance of the number of interleukin-17-producing CD 8+ T cells in patients with gastric cancer	Hiroaki Saito etc	2015	Japan	case-control	IL-17	Serum	41	30	11	ELISA	PeproTech EC, London, UK
Serum IL-17 levels can be diagnostic for gastric cancer	Mehmet Karabulut	2019	Turkey	case-control	IL-17	Serum	106	76	30	ELISA	Diaclone SAS F-25020 Besançon Cedex, France
Clinical significance of serum interleukin-18 (IL-18) levels in patients with gastric cancer	Faruk Tas etc	2015	Turkey	case-control	IL-18	Serum	93	63	30	ELISA	eBioscience, Inc., CA, USA
Diagnostic role of serum interleukin-18 in gastric cancer patients	Duangporn Thong-Ngam	2006	Thailand	case-control	IL-6, IL-10, IL-12 IL-18	Serum	68	51	17	ELISA	Quantikine R&D Systems, Inc., Minneapolis, MN
IL-18 serum level and IL-18 promoter gene polymorphism in Iranian patients with gastrointestinal cancers	M. R. Haghshenas etc	2009	Iran	case-control	IL-18	serum	73	44	29	ELISA	Bender Med BMS 267/2 Vienna, Austria
Serum levels of interleukin 1beta, interleukin 8 and tumour necrosis factor alpha as markers of gastric cancer	A. Macri	2006	Italy	case-control	IL-1β, IL-8, TNF-α	serum	66	10	56	ELISA	BioSource Int., Inc., Camarillo, CA, USA
Serum levels of interleukin-1, interleukin-6 and tumour necrosis factor-alpha in patients with gastric carcinoma	S. Kabir	1995	Oman	case-control	IL-1a, IL-1B, IL-6, TNF-a	serum	38	21	17	ELISA	Minneapolis, MN, USA
Serum levels of leptin and proinflammatory cytokines in patients with gastrointestinal cancer	H. Dülger etc	2004	Turkey	case-control	TNF-α, IL-1B , IL-6	Serum	54	39	15	IMMULITE kits	Immullite, DPC, USA
Serum interleukin-24 levels in gastric and breast cancers and non-cancerous inflammations	M. Khoshroo	2021	Iran	case-control	IL-24	Serum	160	80	80	ELISA	BOSTER BIOLOGICAL TECHNOLOGY, USA
Investigation on correlations of serum IL-26 with diagnosis and staging of gastric cancer	Tianhui Xue	2019	China	case-control	IL-26	Serum	402	302	100	ELISA	Cloud-Clone Corp., USA
Clinical significance of serum interleukin-29, interleukin-32, and tumor necrosis factor alpha levels in patients with gastric cancer	Kayhan Erturk etc	2016	Turkey	case-control	IL-29, IL-32,TNF-α	Serum	78	58	20	ELISA	eBioscience, CA, USA/USCN, China/Assaypro, MO, USA
Serum interleukin-33 levels in patients with gastric cancer	P. Sun	2011	China	case-control	IL-33	Serum	125	68	57	ELISA	R&D Systems
Serum level of interleukin-35 as a potential prognostic factor for gastric cancer	Jin-Hua Gu etc	2020	China	case-control	IL-35	Serum	350	180	170	ELISA	Mlbio, Shanghai, China
Elevated serum levels of interleukin-37 correlate with poor prognosis in gastric cancer	Y. Zhang etc	2019	China	case-control	IL-37	Serum	280	180	100	ELISA	Mlbio, Shanghai, China
Clinical significance of interleukin-6 (IL-6) in the spread of gastric cancer: role of IL-6 as a prognostic factor	Tatsuto Ashizawa etc	2005	Japan	case-control	IL-6	Serum	80	60	20	CLEIA	Fujirebio, Tokyo, Japan
Comparison between clinical significance of serum proinflammatory proteins (IL-6 and CRP) and classic tumor markers (CEA and CA 19-9) in gastric cancer	Marta Łukaszewicz-Zając etc	2011	Poland	case-control	IL-6	Serum	162	92	70	ELISA	R&D Systems, Abingdon, UK
C-reactive protein, procalcitonin, interleukin-6, vascular endothelial growth factor and oxidative metabolites in diagnosis of infection and staging in patients with gastric cancer	Nevin Ilhan etc	2004	Turkey	case-control	IL-6	Serum	65	42	23	ELISA	Bender MedSystems, MedSystems Diagnostics, Vienna, Austria
Elevated levels of circulating platelet microparticles, VEGF, IL-6 and RANTES in patients with gastric cancer: possible role of a metastasis predictor	H. K. Kim etc	2003	South Korea	case-control	IL-6	Serum	138	109	29	ELISA	R&D systems, Minneapolis, MN, USA
Fibroblast growth factor 21, epidermal growth factor receptor, interleukin 6, myeloperoxidase, lipid hydroperoxide, apolipoproteins A-I and B, as well as lipid and lipoprotein ratios as diagnostic serum biomarkers for gastric cancer	E. Kimak etc	2019	Poland	case-control	IL-6	Serum	48	30	18	ELISA	R&D systems, Minneapolis, MN, USA
Interleukin-6 Expression in Serum, Gastric Juice and Gastric Mucosa of Helicobacter pylori Positive Gastric Cancer Patients	Yanglong Chen etc	2018	China	case-control	IL-6	Serum, IHC, gastric juice	157	90	87	ELISA	Beijing Biotechnology Co., Ltd
Serum interleukin-6 levels reflect disease status of gastric cancer	C W Wu	1996	Taiwan	case-control	IL-6	Serum	303	218	85	ELISA
The nuclear factor-κB correlates with increased expression of interleukin-6 and promotes progression of gastric carcinoma	Yefeng Yin	2012	China	case-control	IL6,TNF-a	Serum	98	66	35	ELISA	R&D Systems, USA
Association of interleukin-8 with cachexia from patients with low-third gastric cancer	B. Song etc	2009	China	cohort	IL-8	Serum	265	125	140	radioimmunoassay	North Biotechnology Research Institute, Beijing, China
Determination of Pentraxin-3, Interleukin-8 and Vascular Endothelial Growth Factor Levels in Patients with Gastric Adenocarcinoma	M. Yeni	2021	Turkey	case-control	IL-8	Serum	75	45	30	ELISA	Sunredbio Human Interleukin-8 (IL-8) ELISA Kit
Identification and validation of genes involved in gastric tumorigenesis	Thangarajan Rajkumar	2010	India	case-control	IL-8,CXCL9,CCL3,CCL15,CCL4,CCL20	Serum	76	18	58	multiplex ELISA system	Ray Biotech, Inc, USA
High plasma sST2 levels in gastric cancer and their association with metastatic disease	D. Bergis etc	2016	Germany	Cohort	IL-33	Serum	121	30	91	ELISA	R&D Systems, Minneapolis, MN, USA
Transforming growth factor-beta1 and -beta2 in gastric precancer and cancer and roles in tumor-cell interactions with peripheral blood mononuclear cells in vitro	G. F. Ma	2013	China	case-control	TGF-B1, TGF-B2	Serum	72	52	20	ELISA	R&D Systems, Minneapolis, MN, USA
[Significance of serum level of NO and IL-8 in Helicobacter pylori associated gastric diseases]	C. F. Song, etc	2003	China	case-control	IL-8	Serum	90	25	65	ELISA
Clinical significance of combined detection of multiple cytokines in serum of patients with gastric cancer	C. Zhen etc	2016	China	case-control	IL-8,IL-7,IL-17A, TNF-a	Serum	76	46	30	MILLIPLEX MAP Human Cytokine/Chemokine	Millipore, Billerica, MA, USA
Alterations and clinical implications of interleukin 23 and pepsinogen 1 in the sera and tissues of patients with gastric diseases	P. Sun etc	2016	China	case-control	IL-23	Serum	90	30	60	ELISA	eBioscience co
Association of bacterial translocation with cachexia and its influence on the outcome of gastric cancer patients	L. Mi etc	2012	China	case-control	IL-1a,IL-6,TNF-a,IFN-r	Serum	165	110	50	ELISA	R&D Systems, Minneapolis, MN, USA
[Detection and significance of transcription factors and cytokines of Th17/Treg cells in peripheral blood in the gastric cancer patients]	S.F Peng etc	2010	China	case-control	IL-17,IL-23,TGF-B,IL-10	Serum	97	57	40	ELISA
The expression profiling of circulating miR-204, miR-182, and lncRNA H19 as novel potential biomarkers for the progression of peptic ulcer to gastric cancer	W. A. Mohamed etc	2019	Egypt	cohort	IFN-r,TNF-a	Serum	100	35	65

## Sheet: Table S7
Supplementary Table S7. The risk of bias of Gastric cancer studies
		Scale case-control studies			Scale cohort studies
study	study design	Selection	Comparability	Exposure	Selection	Comparability	Outcome
J. Wu etc-2013	cohort				***	**	**
F. Tas etc-2016	case-control	***	*	**
Q. Shen etc-2019	case-control	***	*	**
A. R. Sima etc-2014	case-control	**	*	**
J.B Lim etc-2015	case-control	**	*	**
X. Meng etc-2018	case-control	**	*	**
Y. Li etc-2021	case-control	**	*	**
E. Pawluczuk etc-2021	case-control	**	*	**
Y. Zheng etc-2013	case-control	**	*	**
Norma Sánchez-Zauco etc-2017	case-control	**	*	**
M. Epplein etc-2013	cohort				***	*	**
J. M. Yuan etc-2009	case-control	**	*	**
H. Zhao-2019	case-control	**	*	**
F. M. Wang-2017	case-control	**	*	**
Qi Y-2020	case-control	**	*	**
R. F. Gabitass etc-2011	case-control	**	*	**
D. M. Cardenas ETC-2018	case-control	**	*	**
S. A. Kadhum-2018	case-control	**	*	**
S. Kumar etc-2015	case-control	**	*	**
R. Ezzeddini etc-2021	case-control	**	*	**
T. Lv etc-2017	case-control	**	*	**
X. Sun etc-2019	case-control	**	*	**
M. Ikeguchi-2009	case-control	**	*	**
D. Pachnia etc-2017	case-control	**	*	**
D. Q. Wang etc-2016	case-control	**	*	**
Xuehua Chen etc-2018	case-control	**	*	**
S. Murakami-2004	case-control	**	*	**
L. B. Gao etc-2009	case-control	**	*	**
Hiroaki Saito etc-2015	case-control	**	*	**
Mehmet Karabulut-2019	case-control	**	*	**
Faruk Tas etc-2015	case-control	**	*	**
Duangporn Thong-Ngam-2006	case-control	**	*	**
M. R. Haghshenas etc-2009	case-control	**	*	**
A. Macri-2006	case-control	**	*	**
S. Kabir-1995	case-control	**	*	**
H. Dülger etc-2004	case-control	**	*	**
M. Khoshroo-2021	case-control	**	*	**
Tianhui Xue-2019	case-control	**	*	**
Kayhan Erturk etc-2016	case-control	**	*	**
P. Sun-2011	case-control	**	*	**
Jin-Hua Gu etc-2020	case-control	**	*	**
Y. Zhang etc-2019	case-control	**	*	**
Tatsuto Ashizawa etc-2005	case-control	**	*	**
Marta Łukaszewicz-Zając etc-2011	case-control	**	*	**
Nevin Ilhan etc-2004	case-control	**	*	**
H. K. Kim etc-2003	case-control	**	*	**
E. Kimak etc-2019	case-control	**	*	**
Yanglong Chen etc-2018	case-control	**	*	**
C W Wu-1996	case-control	**	*	**
Yefeng Yin-2012	case-control	**	*	**
B. Song etc-2009	cohort				***	*	**
M. Yeni-2021	case-control	**	*	**
Thangarajan Rajkumar-2010	case-control	**	*	**
D. Bergis etc-2016	Cohort				***	**	**
G. F. Ma-2013	case-control	**	*	**
C. F. Song, etc-2003	case-control	**	*	**
C. Zhen etc-2016	case-control	**	*	**
P. Sun etc-2016	case-control	**	*	**
L. Mi etc-2012	case-control	**	*	**
S.F Peng etc-2010	case-control	**	*	**
W. A. Mohamed etc-2019	cohort				*	*	**

## Sheet: Table S8
Supplementary Table S8. Standardized mean differences (SMD) of cytokine levels in serum in gastric cancer
		SMD					heterogeneity
cytokines	studies (n)	GC patients (n)	Controls (n)	SMD	95%CI	P	I2	p value
IL-1β	7	564	744	0.76	[-0.73;2.25]	0.3194	0.97	<0.01
IL-2	5	520	607	2.89	[-2.20;7.97]	0.2663	0.99	<0.01
IL-4	6	494	654	0.95	[0.00;1.91]	0.0503	0.97	<0.01
IL-6	19	1590	1214	1.64	[0.88;2.39]	<0.0001	0.97	<0.01
IL-7	3	288	178	1.04	[0.45;1.63]	0.0006	0.89	<0.01
IL-8	12	1115	1340	2.08	[-0.17;4.33]	0.0695	0.98	<0.01
IL-10	13	1221	1291	2.17	[0.63;3.70]	0.0056	0.98	<0.01
IL-12	7	605	411	2.1	[0.91;3.29]	0.0005	0.96	<0.01
IL-17	7	456	327	0.88	[-0.11;1.87]	0.0823	0.98	<0.01
IL-18	3	158	76	0.53	[-0.08;1.15]	0.0896	0.8	<0.01
IL-33	3	144	172	2.11	[-2.23;6.44]	0.3405	0.99	<0.01
TNF-α	12	755	887	2.34	[0.29;4.38]	0.0251	0.99	<0.01
TNF-β	3	273	233	-0.11	[-3.03;2.81]	0.9396	0.99	<0.01
IFN-γ	12	951	945	0.44	[-1.01;1.89]	0.5532	0.98	<0.01
IL-1α	2	252	148	-0.36	[-1.89;1.17]	0.6448	0.98	<0.01
IL-5	2	166	131	-0.44	[-2.44;1.56]	0.6673	0.98	<0.01
IL-11	1	30	60	2.29	[1.74;2.85]	< 0.0001	NON	NON
IL-13	2	166	131	0.72	[0.39;1.04]	< 0.0001	0.29	0.24
IL-15	2	223	183	0.43	[-0.61;1.47]	0.4178	0.96	<0.01
IL-16	2	197	159	0.13	[-0.67;0.93]	0.7423	0.92	<0.01
IL-23	2	87	100	1.69	[0.91;2.47]	< 0.0001	0.8	0.02
IL-24	1	80	80	3.05	[2.59;3.51]	< 0.0001	NON	NON
IL-26	1	302	100	2.65	[2.36;2.94]	< 0.0001	NON	NON
IL-29	1	58	20	0.32	[-0.19;0.83]	0.214	NON	NON
IL-32	1	58	20	0.13	[-0.38;0.64]	0.623	NON	NON
IL-35	2	330	336	2.42	[-0.46;5.30]	0.0991	0.99	<0.01
IL-37	1	180	100	4.73	[4.27;5.2]	< 0.0001	NON	NON
CCL-2	2	90	98	4.32	[-1.83;10.47]	0.1686	0.99	<0.01
CCL-5	1	74	96	0.56	[0.25;0.86]	0.0004	NON	NON
CCL-18	1	60	20	3.5	[2.75;4.25]	< 0.0001	NON	NON
CCL-20	1	100	50	0.58	[0.24;0.93]	0.001	NON	NON
CXCL-5	2	150	150	1.37	[1.08;1.66]	< 0.0001	0.19	0.27
CXCL-8	1	64	34	0.92	[0.49;1.36]	< 0.0001	NON	NON
CXCL-11	1	100	50	0.46	[0.12;0.81]	0.008	NON	NON
CXCL-12	2	150	150	0.84	[0.33;1.36]	0.0013	0.76	0.04
CXCL-13	2	148	90	7.74	[-4.87;20.35]	0.2291	0.99	0.01
TGF-β	2	194	126	1.32	[-1.31;3.95]	0.3244	0.99	<0.01
TGF-β1	1	52	20	3.6	[2.81;4.39]	<0.0001	NON	NON
TGF-β2	2	52	20	3.03	[2.31;3.75]	<0.0001	NON	NON
IFN-λ1	1	47	25	-0.55	[-1.04;-0.05]	0.0302	NON	NON
IFN-λ2/3	1	47	25	0.62	[0.13;1.12]	0.0138	NON	NON
